# Supplementary material for: Breastfeeding vs. Formula Feeding and Maternal Sexuality among Polish Women: A Preliminary Report
Source: Healthcare (Basel). 2023 Dec 23;12(1):38. doi: 10.3390/healthcare12010038 (PMC10779107; doi:10.3390/healthcare12010038)
Supplement: Supplementary file 1 [file healthcare-12-00038-s001.zip]

Archive with 1 entries (1 files):
- healthcare-2738326-supplementary.pdf
